# Supplementary material for: Thriving in the Cold: Glacial Expansion and Post-Glacial Contraction of a Temperate Terrestrial Salamander (Plethodon serratus)
Source: PLoS One. 2015 Jul 1;10(7):e0130131. doi: 10.1371/journal.pone.0130131 (PMC4488858; doi:10.1371/journal.pone.0130131)
Supplement: S1 Table — Associated collection information and Genbank Accession numbers. (XLSX) [file pone.0130131.s005.xlsx]

## Sheet: Sheet1
									GenBank Accession Numbers
Working ID	Catalog #	Species	Map #	Locality	Region	State	County		Cyt b	BDNF	c3	NCX1	POMC	Rag-1	SLC8A3
BDT 035	LSUMZ 96581	Plethodon serratus	1	Sicily Island WMA	Louisiana	Louisiana	Catahoula		-	KM883215	KM883420	KM883831	KM884042	KM884254	KM884465
CEN 13-1	CEN 13-1	Plethodon serratus	1	Sicily Island WMA	Louisiana	Louisiana	Catahoula		KM883768	KM883356	KM883571	KM883972	KM884184	KM884395	KM884603
CEN 13-2	CEN 13-2	Plethodon serratus	1	Sicily Island WMA	Louisiana	Louisiana	Catahoula		KM883769	-	KM883572	KM883973	KM884185	KM884396	KM884604
CEN 13-3	CEN 13-3	Plethodon serratus	1	Sicily Island WMA	Louisiana	Louisiana	Catahoula		KM883770	KM883357	KM883573	KM883974	KM884186	KM884397	KM884605
CEN 13-4	CEN 13-4	Plethodon serratus	1	Sicily Island WMA	Louisiana	Louisiana	Catahoula		KM883771	KM883358	KM883574	KM883975	KM884187	KM884398	KM884606
CEN 13-6	CEN 13-6	Plethodon serratus	1	Sicily Island WMA	Louisiana	Louisiana	Catahoula		-	KM883359	KM883575	KM883976	KM884188	KM884399	KM884607
CEN 13-7	CEN 13-7	Plethodon serratus	1	Sicily Island WMA	Louisiana	Louisiana	Catahoula		KM883772	KM883360	KM883576	KM883977	KM884189	KM884400	KM884608
CEN 13-8	CEN 13-8	Plethodon serratus	1	Sicily Island WMA	Louisiana	Louisiana	Catahoula		KM883773	KM883361	KM883577	KM883978	KM884190	KM884401	KM884609
CEN 13-9	CEN 13-9	Plethodon serratus	1	Sicily Island WMA	Louisiana	Louisiana	Catahoula		KM883774	KM883362	KM883578	KM883979	KM884191	KM884402	KM884610
CEN 13-10	CEN 13-10	Plethodon serratus	1	Sicily Island WMA	Louisiana	Louisiana	Catahoula		KM883775	KM883363	KM883579	KM883980	KM884192	KM884403	KM884611
CEN 13-11	CEN 13-11	Plethodon serratus	1	Sicily Island WMA	Louisiana	Louisiana	Catahoula		KM883776	KM883364	KM883580	KM883981	KM884193	KM884404	KM884612
CEN 13-12	CEN 13-12	Plethodon serratus	1	Sicily Island WMA	Louisiana	Louisiana	Catahoula		KM883777	KM883365	KM883581	KM883982	KM884194	KM884405	KM884613
CEN 13-13	CEN 13-13	Plethodon serratus	1	Sicily Island WMA	Louisiana	Louisiana	Catahoula		KM883778	KM883366	KM883582	KM883983	KM884195	KM884406	KM884614
LSUMZ 21035	LSUMZ 21035	Plethodon serratus	1	Sicily Island WMA	Louisiana	Louisiana	Catahoula		-	KM883373	KM883592	KM883994	KM884205	KM884417	KM884625
LSUMZ 21037	LSUMZ 21037	Plethodon serratus	1	Sicily Island WMA	Louisiana	Louisiana	Catahoula		-	KM883374	KM883593	KM883995	KM884206	KM884418	KM884626
CEN 14-2	CEN 14-2	Plethodon serratus	2	Kisatchie Bayou	Louisiana	Louisiana	Natchitoches		KM883827	KM883417	KM883635	KM884039	KM884251	KM884461	KM884671
CEN 14-3	LSUMZ 98343	Plethodon serratus	2	Kisatchie Bayou	Louisiana	Louisiana	Natchitoches		KM883828	KM883418	KM883636	KM884040	KM884252	KM884462	KM884672
ENR 0165	ENR 0165	Plethodon serratus	3	Longleaf Vista	Louisiana	Louisiana	Natchitoches		KM883826	KM883416	KM883634	KM884038	KM884250	KM884460	KM884670
LSUMZ 18827	LSUMZ 18827	Plethodon serratus	3	Longleaf Vista	Louisiana	Louisiana	Natchitoches		-	KM883372	KM883590	KM883992	KM884203	KM884415	KM884623
LSUMZ 18828	LSUMZ 18828	Plethodon serratus	3	Longleaf Vista	Louisiana	Louisiana	Natchitoches		-	-	KM883591	KM883993	KM884204	KM884416	KM884624
LSUMZ 21256	LSUMZ 21256	Plethodon serratus	3	Longleaf Vista	Louisiana	Louisiana	Natchitoches		KM883787	KM883375	KM883594	KM883996	KM884207	KM884419	KM884627
BDT 179	LSUMZ 96599	Plethodon serratus	4	UTA Field Station	Appalachians	Tennessee	Sevier		KM883765	KM883353	-	KM883969	KM884181	KM884392	KM884600
BDT 180	BDT 180	Plethodon serratus	4	UTA Field Station	Appalachians	Tennessee	Sevier		KM883766	KM883354	KM883569	KM883970	KM884182	KM884393	KM884601
BDT 181	BDT 181	Plethodon serratus	4	UTA Field Station	Appalachians	Tennessee	Sevier		KM883767	KM883355	KM883570	KM883971	KM884183	KM884394	KM884602
LSUMZ 2558	LSUMZ 2558	Plethodon serratus	5	Big Springs Branch	Appalachians	Georgia	Gordon		KM883784	-	-	KM883989	KM884201	KM884412	KM884620
LSUMZ 2568	LSUMZ 2568	Plethodon serratus	6	John's Creek	Appalachians	Georgia	Floyd		KM883785	-	KM883588	KM883990	KM884202	KM884413	KM884621
LSUMZ 2569	LSUMZ 2569	Plethodon serratus	7	Furnace Creek	Appalachians	Georgia	Walker		KM883786	-	KM883589	KM883991	-	KM884414	KM884622
MVZ 206569	MVZ 206569	Plethodon serratus	8	Sunset Rocks Trail	Appalachians	North Carolina	Macon		KM883800	KM883388	KM883608	KM884009	KM884221	KM884432	KM884641
UAHC 14920	UAHC 14920	Plethodon serratus	9	Summertown	Appalachians	Georgia	Gwinnett		KM883823	KM883413	KM883631	KM884035	KM884247	KM884457	KM884667
UAHC 14923	UAHC 14923	Plethodon serratus	9	Summertown	Appalachians	Georgia	Gwinnett		KM883824	KM883414	KM883632	KM884036	KM884248	KM884458	KM884668
UAHC 14924	UAHC 14924	Plethodon serratus	9	Summertown	Appalachians	Georgia	Gwinnett		KM883825	KM883415	KM883633	KM884037	KM884249	KM884459	KM884669
BDT 039	LSUMZ 96541	Plethodon serratus	10	Iron Mountain	Ouachitas	Arkansas	Polk		KM883637	KM883216	KM883421	KM883832	KM884043	KM884255	KM884466
BDT 040	LSUMZ 96540	Plethodon serratus	10	Iron Mountain	Ouachitas	Arkansas	Polk		KM883638	KM883217	KM883422	KM883833	KM884044	KM884256	KM884467
BDT 041	LSUMZ 96542	Plethodon serratus	10	Iron Mountain	Ouachitas	Arkansas	Polk		KM883639	KM883218	KM883423	KM883834	KM884045	KM884257	KM884468
BDT 042	LSUMZ 96543	Plethodon serratus	10	Iron Mountain	Ouachitas	Arkansas	Polk		KM883640	KM883219	KM883424	KM883835	KM884046	KM884258	KM884469
BDT 044	LSUMZ 96544	Plethodon serratus	10	Iron Mountain	Ouachitas	Arkansas	Polk		KM883641	KM883220	KM883425	KM883836	KM884047	KM884259	KM884470
BDT 045	LSUMZ 96545	Plethodon serratus	10	Iron Mountain	Ouachitas	Arkansas	Polk		-	KM883221	KM883426	KM883837	KM884048	KM884260	KM884471
BDT 046	LSUMZ 96546	Plethodon serratus	10	Iron Mountain	Ouachitas	Arkansas	Polk		KM883642	KM883222	KM883427	KM883838	KM884049	KM884261	KM884472
BDT 047	LSUMZ 96547	Plethodon serratus	10	Iron Mountain	Ouachitas	Arkansas	Polk		KM883643	KM883223	KM883428	KM883839	KM884050	KM884262	KM884473
BDT 048	LSUMZ 96548	Plethodon serratus	10	Iron Mountain	Ouachitas	Arkansas	Polk		KM883644	KM883224	KM883429	KM883840	KM884051	KM884263	KM884474
BDT 049	LSUMZ 96549	Plethodon serratus	10	Iron Mountain	Ouachitas	Arkansas	Polk		-	KM883225	KM883430	KM883841	KM884052	KM884264	KM884475
BDT 050	LSUMZ 96531	Plethodon serratus	11	Foran Gap	Ouachitas	Arkansas	Polk		KM883645	KM883226	KM883431	KM883842	KM884053	KM884265	KM884476
BDT 051	LSUMZ 96532	Plethodon serratus	11	Foran Gap	Ouachitas	Arkansas	Polk		KM883646	KM883227	KM883432	KM883843	-	KM884266	KM884477
BDT 052	LSUMZ 96537	Plethodon serratus	11	Foran Gap	Ouachitas	Arkansas	Polk		KM883647	KM883228	KM883433	KM883844	KM884054	KM884267	KM884478
BDT 053	LSUMZ 96538	Plethodon serratus	11	Foran Gap	Ouachitas	Arkansas	Polk		KM883648	KM883229	KM883434	KM883845	KM884055	KM884268	KM884479
BDT 054	LSUMZ 96535	Plethodon serratus	11	Foran Gap	Ouachitas	Arkansas	Polk		KM883649	KM883230	KM883435, KM883436	KM883846	KM884056	KM884269	KM884480
BDT 055	LSUMZ 96534	Plethodon serratus	11	Foran Gap	Ouachitas	Arkansas	Polk		KM883650	KM883231	KM883437	KM883847	KM884057	KM884270	KM884481
BDT 056	LSUMZ 96536	Plethodon serratus	11	Foran Gap	Ouachitas	Arkansas	Polk		KM883651	KM883232	KM883438	KM883848	KM884058	KM884271	KM884482
BDT 057	LSUMZ 96539	Plethodon serratus	11	Foran Gap	Ouachitas	Arkansas	Polk		KM883652	KM883233	KM883439	KM883849	KM884059	KM884272	KM884483
BDT 058	LSUMZ 96533	Plethodon serratus	11	Foran Gap	Ouachitas	Arkansas	Polk		KM883653	KM883234	KM883440, KM883441	KM883850	KM884060	KM884273	KM884484
OMNH 40314	OMNH 40314	Plethodon serratus	12	Rich Mountain	Ouachitas	Arkansas	Polk		KM883805	KM883393	KM883613	KM884014	KM884226	-	KM884646
OMNH 41645	OMNH 41645	Plethodon serratus	12	Rich Mountain	Ouachitas	Arkansas	Polk		-	KM883404	KM883623	KM884026	KM884238	KM884448	KM884658
BDT 059	LSUMZ 96559	Plethodon serratus	12	Rich Mountain	Ouachitas	Arkansas	Polk		-	KM883235	KM883442	KM883851	KM884061	KM884274	KM884485
BDT 060	LSUMZ 96560	Plethodon serratus	12	Rich Mountain	Ouachitas	Arkansas	Polk		KM883654	KM883236	KM883443	KM883852	KM884062	KM884275	KM884486
BDT 061	LSUMZ 96550	Plethodon serratus	12	Rich Mountain	Ouachitas	Arkansas	Polk		KM883655	KM883237	KM883444	KM883853	KM884063	KM884276	KM884487
BDT 062	LSUMZ 96561	Plethodon serratus	12	Rich Mountain	Ouachitas	Arkansas	Polk		KM883656	KM883238	KM883445	KM883854	KM884064	KM884277	KM884488
BDT 063	LSUMZ 96553	Plethodon serratus	12	Rich Mountain	Ouachitas	Arkansas	Polk		KM883657	KM883239	KM883446	KM883855	KM884065	KM884278	KM884489
BDT 064	LSUMZ 96552	Plethodon serratus	12	Rich Mountain	Ouachitas	Arkansas	Polk		KM883658	KM883240	KM883447	KM883856	KM884066	KM884279	KM884490
BDT 065	LSUMZ 96554	Plethodon serratus	12	Rich Mountain	Ouachitas	Arkansas	Polk		KM883659	KM883241	KM883448	KM883857	KM884067	KM884280	KM884491
BDT 066	LSUMZ 96551	Plethodon serratus	12	Rich Mountain	Ouachitas	Arkansas	Polk		KM883660	KM883242	KM883449	KM883858	KM884068	KM884281	KM884492
BDT 067	LSUMZ 96558	Plethodon serratus	12	Rich Mountain	Ouachitas	Arkansas	Polk		KM883661	KM883243	KM883450	KM883859	KM884069	KM884282	KM884493
BDT 068	LSUMZ 96557	Plethodon serratus	12	Rich Mountain	Ouachitas	Arkansas	Polk		KM883662	KM883244	KM883451	KM883860	KM884070	KM884283	KM884494
BDT 069	BDT 069	Plethodon serratus	12	Rich Mountain	Ouachitas	Arkansas	Polk		KM883663	KM883245	KM883452	KM883861	KM884071	KM884284	KM884495
BDT 070	BDT 070	Plethodon serratus	12	Rich Mountain	Ouachitas	Arkansas	Polk		KM883664	KM883246	KM883453	KM883862	KM884072	KM884285	KM884496
BDT 071	BDT 071	Plethodon serratus	12	Rich Mountain	Ouachitas	Arkansas	Polk		-	KM883247	KM883454	KM883863	KM884073	KM884286	KM884497
BDT 072	BDT 072	Plethodon serratus	12	Rich Mountain	Ouachitas	Arkansas	Polk		KM883665	KM883248	KM883455	KM883864	KM884074	KM884287	KM884498
BDT 073	LSUMZ 96555	Plethodon serratus	12	Rich Mountain	Ouachitas	Arkansas	Polk		KM883666	KM883249	KM883456	KM883865	KM884075	KM884288	KM884499
BDT 074	LSUMZ 96556	Plethodon serratus	12	Rich Mountain	Ouachitas	Arkansas	Polk		KM883667	KM883250	KM883457	KM883866	KM884076	KM884289	KM884500
BDT 075	LSUMZ 96582	Plethodon serratus	12	Rich Mountain	Ouachitas	Oklahoma	Le Flore		KM883668	KM883251	-	KM883867	KM884077	KM884290	KM884501
BDT 177	LSUMZ 96597	Plethodon serratus	12	Rich Mountain	Ouachitas	Arkansas	Polk		KM883763	KM883351	KM883567	KM883967	KM884179	KM884390	KM884598
OMNH 40134	OMNH 40134	Plethodon serratus	12	Rich Mountain	Ouachitas	Oklahoma	Le Flore		KM883802	KM883390	KM883610	KM884011	KM884223	KM884434	KM884643
OMNH 40312	OMNH 40312	Plethodon serratus	13	Fourche Mountain	Ouachitas	Arkansas	Scott		KM883803	KM883391	KM883611	KM884012	KM884224	KM884435	KM884644
OMNH 40313	OMNH 40313	Plethodon serratus	13	Fourche Mountain	Ouachitas	Arkansas	Scott		KM883804	KM883392	KM883612	KM884013	KM884225	KM884436	KM884645
OMNH 42909	OMNH 42909	Plethodon serratus	13	Fourche Mountain	Ouachitas	Arkansas	Polk		KM883821	KM883410	KM883628	KM884032	KM884244	KM884454	KM884664
BDT 076	LSUMZ 96571	Plethodon serratus	13	Fourche Mountain	Ouachitas	Arkansas	Scott		KM883669	KM883252	KM883458, KM883459	KM883868	KM884078	KM884291	KM884502
BDT 077	LSUMZ 96570	Plethodon serratus	13	Fourche Mountain	Ouachitas	Arkansas	Scott		KM883670	KM883253	-	KM883869	KM884079	KM884292	KM884503
BDT 078	LSUMZ 96579	Plethodon serratus	13	Fourche Mountain	Ouachitas	Arkansas	Scott		KM883671	KM883254	KM883460, KM883461	KM883870	KM884080	KM884293	KM884504
BDT 079	LSUMZ 96575	Plethodon serratus	13	Fourche Mountain	Ouachitas	Arkansas	Scott		KM883672	KM883255	KM883462, KM883463	KM883871	KM884081	KM884294	KM884505
BDT 080	LSUMZ 96577	Plethodon serratus	13	Fourche Mountain	Ouachitas	Arkansas	Scott		KM883673	KM883256	-	KM883872	KM884082	KM884295	KM884506
BDT 081	LSUMZ 96574	Plethodon serratus	13	Fourche Mountain	Ouachitas	Arkansas	Scott		KM883674	KM883257	KM883464, KM883465	KM883873	KM884083	KM884296	KM884507
BDT 082	LSUMZ 96572	Plethodon serratus	13	Fourche Mountain	Ouachitas	Arkansas	Scott		KM883675	KM883258	-	KM883874	KM884084	KM884297	KM884508
BDT 083	LSUMZ 96576	Plethodon serratus	13	Fourche Mountain	Ouachitas	Arkansas	Scott		KM883676	KM883259	KM883466	KM883875	KM884085	KM884298	KM884509
BDT 084	LSUMZ 96578	Plethodon serratus	13	Fourche Mountain	Ouachitas	Arkansas	Scott		KM883677	KM883260	KM883467, KM883468	KM883876	KM884086	KM884299	KM884510
BDT 085	LSUMZ 96573	Plethodon serratus	13	Fourche Mountain	Ouachitas	Arkansas	Scott		KM883678	KM883261	KM883469, KM883470	KM883877	KM884087	KM884300	KM884511
BDT 086	LSUMZ 96580	Plethodon serratus	13	Fourche Mountain	Ouachitas	Arkansas	Scott		KM883679	KM883262	KM883471, KM883472	KM883878	KM884088	KM884301	KM884512
BDT 087	LSUMZ 96563	Plethodon serratus	14	Buck knob	Ouachitas	Arkansas	Scott		KM883680	KM883263	KM883473	KM883879	KM884089	KM884302	KM884513
BDT 088	LSUMZ 96562	Plethodon serratus	14	Buck knob	Ouachitas	Arkansas	Scott		KM883681	KM883264	KM883474	KM883880	KM884090	KM884303	KM884514
BDT 089	LSUMZ 96564	Plethodon serratus	14	Buck knob	Ouachitas	Arkansas	Scott		KM883682	KM883265	KM883475, KM883476	KM883881	KM884091	KM884304	KM884515
BDT 090	LSUMZ 96565	Plethodon serratus	14	Buck knob	Ouachitas	Arkansas	Scott		-	KM883266	KM883477, KM883478	KM883882	KM884092	KM884305	KM884516
BDT 091	LSUMZ 96566	Plethodon serratus	14	Buck knob	Ouachitas	Arkansas	Scott		KM883683	KM883267	KM883479	KM883883	KM884093	KM884306	KM884517
BDT 092	LSUMZ 96567	Plethodon serratus	14	Buck knob	Ouachitas	Arkansas	Scott		KM883684	KM883268	KM883480, KM883481	KM883884	KM884094	KM884307	KM884518
BDT 093	LSUMZ 96568	Plethodon serratus	14	Buck knob	Ouachitas	Arkansas	Scott		KM883685	KM883269	KM883482	KM883885	KM884095	KM884308	KM884519
BDT 094	LSUMZ 96569	Plethodon serratus	14	Buck knob	Ouachitas	Arkansas	Scott		KM883686	KM883270	KM883483, KM883484	KM883886	KM884096	KM884309	KM884520
BDT 095	BDT 095	Plethodon serratus	14	Buck knob	Ouachitas	Arkansas	Scott		KM883687	KM883271	KM883485, KM883486	KM883887	KM884097	KM884310	KM884521
BDT 096	BDT 096	Plethodon serratus	14	Buck knob	Ouachitas	Arkansas	Scott		-	KM883272	KM883487	KM883888	KM884098	KM884311	KM884522
BDT 097	BDT 097	Plethodon serratus	14	Buck knob	Ouachitas	Arkansas	Scott		-	KM883273	KM883488, KM883489	KM883889	KM884099	KM884312	KM884523
BDT 098	BDT 098	Plethodon serratus	14	Buck knob	Ouachitas	Arkansas	Scott		KM883688	KM883274	KM883490, KM883491	KM883890	KM884100	KM884313	KM884524
BDT 099	BDT 099	Plethodon serratus	14	Buck knob	Ouachitas	Arkansas	Scott		KM883689	KM883275	KM883492, KM883493	KM883891	KM884101	KM884314	KM884525
BDT 100	LSUMZ 96518	Plethodon serratus	15	Caddo Gap	Ouachitas	Arkansas	Montgomery		KM883690	KM883276	KM883494	KM883892	KM884102	KM884315	KM884526
BDT 101	LSUMZ 96517	Plethodon serratus	15	Caddo Gap	Ouachitas	Arkansas	Montgomery		KM883691	KM883277	KM883495	KM883893	KM884103	KM884316	KM884527
BDT 102	LSUMZ 96524	Plethodon serratus	15	Caddo Gap	Ouachitas	Arkansas	Montgomery		KM883692	KM883278	KM883496	KM883894	KM884104	KM884317	KM884528
BDT 103	LSUMZ 96523	Plethodon serratus	15	Caddo Gap	Ouachitas	Arkansas	Montgomery		KM883693	KM883279	KM883497	KM883895	KM884105	KM884318	-
BDT 104	LSUMZ 96522	Plethodon serratus	15	Caddo Gap	Ouachitas	Arkansas	Montgomery		KM883694	KM883280	KM883498	KM883896	KM884106	KM884319	KM884529
BDT 105	LSUMZ 96583	Plethodon serratus	15	Caddo Gap	Ouachitas	Arkansas	Montgomery		KM883695	KM883281	KM883499	KM883897	KM884107	KM884320	KM884530
BDT 106	BDT 106	Plethodon serratus	15	Caddo Gap	Ouachitas	Arkansas	Montgomery		KM883696	KM883282	KM883500	KM883898	KM884108	KM884321	KM884531
BDT 107	LSUMZ 96521	Plethodon serratus	15	Caddo Gap	Ouachitas	Arkansas	Montgomery		KM883697	KM883283	KM883501	KM883899	KM884109	KM884322	KM884532
BDT 108	LSUMZ 96520	Plethodon serratus	15	Caddo Gap	Ouachitas	Arkansas	Montgomery		KM883698	-	KM883502	KM883900	KM884110	KM884323	-
BDT 109	LSUMZ 96519	Plethodon serratus	15	Caddo Gap	Ouachitas	Arkansas	Montgomery		KM883699	KM883284	-	KM883901	KM884111	-	-
BDT 110	BDT 110	Plethodon serratus	15	Caddo Gap	Ouachitas	Arkansas	Montgomery		KM883700	KM883285	KM883503	KM883902	KM884112	KM884324	KM884533
BDT 111	BDT 111	Plethodon serratus	15	Caddo Gap	Ouachitas	Arkansas	Montgomery		KM883701	KM883286	KM883504	KM883903	KM884113	KM884325	KM884534
BDT 112	LSUMZ 96525	Plethodon serratus	16	County Rd 240	Ouachitas	Arkansas	Montgomery		-	-	KM883505	KM883904	KM884114	KM884326	KM884535
BDT 113	LSUMZ 96530	Plethodon serratus	16	County Rd 240	Ouachitas	Arkansas	Montgomery		KM883702	KM883287	KM883506	KM883905	KM884115	KM884327	KM884536
BDT 114	LSUMZ 96526	Plethodon serratus	16	County Rd 240	Ouachitas	Arkansas	Montgomery		KM883703	KM883288	KM883507	KM883906	KM884116	KM884328	-
BDT 115	LSUMZ 96527	Plethodon serratus	16	County Rd 240	Ouachitas	Arkansas	Montgomery		KM883704	KM883289	KM883508	KM883907	KM884117	KM884329	KM884537
BDT 116	LSUMZ 96528	Plethodon serratus	16	County Rd 240	Ouachitas	Arkansas	Montgomery		KM883705	KM883290	-	KM883908	KM884118	-	KM884538
BDT 117	LSUMZ 96529	Plethodon serratus	16	County Rd 240	Ouachitas	Arkansas	Montgomery		KM883706	KM883291	KM883509	KM883909	KM884119	KM884330	KM884539
BDT 118	BDT 118	Plethodon serratus	16	County Rd 240	Ouachitas	Arkansas	Montgomery		KM883707	KM883292	KM883510	KM883910	KM884120	KM884331	-
BDT 119	BDT 119	Plethodon serratus	16	County Rd 240	Ouachitas	Arkansas	Montgomery		KM883708	KM883293	KM883511	KM883911	KM884121	KM884332	KM884540
BDT 120	BDT 120	Plethodon serratus	16	County Rd 240	Ouachitas	Arkansas	Montgomery		KM883709	KM883294	KM883512	KM883912	KM884122	KM884333	KM884541
BDT 121	BDT 121	Plethodon serratus	16	County Rd 240	Ouachitas	Arkansas	Montgomery		KM883710	KM883295	KM883513	KM883913	KM884123	KM884334	KM884542
BDT 122	BDT 122	Plethodon serratus	16	County Rd 240	Ouachitas	Arkansas	Montgomery		KM883711	KM883296	-	KM883914	KM884124	KM884335	KM884543
BDT 154	BDT 154	Plethodon serratus	17	South Fourche	Ouachitas	Arkansas	Perry		KM883742	KM883328	KM883544	KM883944	KM884156	KM884367	KM884575
BDT 155	BDT 155	Plethodon serratus	17	South Fourche	Ouachitas	Arkansas	Perry		KM883743	KM883329	KM883545	KM883945	KM884157	KM884368	KM884576
BDT 156	BDT 156	Plethodon serratus	17	South Fourche	Ouachitas	Arkansas	Perry		-	KM883330	KM883546	KM883946	KM884158	KM884369	KM884577
BDT 157	BDT 157	Plethodon serratus	17	South Fourche	Ouachitas	Arkansas	Perry		KM883744	KM883331	KM883547	KM883947	KM884159	KM884370	KM884578
BDT 158	BDT 158	Plethodon serratus	17	South Fourche	Ouachitas	Arkansas	Perry		KM883745	KM883332	KM883548	KM883948	KM884160	KM884371	KM884579
BDT 159	BDT 159	Plethodon serratus	17	South Fourche	Ouachitas	Arkansas	Perry		KM883746	KM883333	KM883549	KM883949	KM884161	KM884372	KM884580
BDT 160	LSUMZ 96584	Plethodon serratus	17	South Fourche	Ouachitas	Arkansas	Perry		KM883747	KM883334	KM883550	KM883950	KM884162	KM884373	KM884581
BDT 161	LSUMZ 96585	Plethodon serratus	17	South Fourche	Ouachitas	Arkansas	Perry		KM883748	KM883335	KM883551	KM883951	KM884163	KM884374	KM884582
BDT 162	LSUMZ 96586	Plethodon serratus	18	Kiamichi Mountain	Ouachitas	Oklahoma	Le Flore		KM883749	KM883336	KM883552	KM883952	KM884164	KM884375	KM884583
BDT 163	LSUMZ 96587	Plethodon serratus	18	Kiamichi Mountain	Ouachitas	Oklahoma	Le Flore		KM883750	KM883337	KM883553	KM883953	KM884165	KM884376	KM884584
BDT 164	LSUMZ 96588	Plethodon serratus	18	Kiamichi Mountain	Ouachitas	Oklahoma	Le Flore		KM883751	KM883338	KM883554	KM883954	KM884166	KM884377	KM884585
BDT 165	LSUMZ 96589	Plethodon serratus	18	Kiamichi Mountain	Ouachitas	Oklahoma	Le Flore		KM883752	KM883339	KM883555	KM883955	KM884167	KM884378	KM884586
BDT 166	LSUMZ 96590	Plethodon serratus	18	Kiamichi Mountain	Ouachitas	Oklahoma	Le Flore		KM883753	KM883340	KM883556	KM883956	KM884168	KM884379	KM884587
FHSM 15253	FHSM 15253	Plethodon serratus	19	Winding Stair Mountain	Ouachitas	Oklahoma	Le Flore		KM883779	KM883367	KM883583	KM883984	KM884196	KM884407	KM884615
BDT 167	LSUMZ 96591	Plethodon serratus	19	Winding Stair Mountain	Ouachitas	Oklahoma	Le Flore		KM883754	KM883341	KM883557	KM883957	KM884169	KM884380	KM884588
BDT 168	LSUMZ 96592	Plethodon serratus	19	Winding Stair Mountain	Ouachitas	Oklahoma	Le Flore		KM883755	KM883342	KM883558	KM883958	KM884170	KM884381	KM884589
BDT 169	BDT 169	Plethodon serratus	20	Beaver Bend State Park	Ouachitas	Oklahoma	McCurtain		KM883756	KM883343	KM883559	KM883959	KM884171	KM884382	KM884590
BDT 170	BDT 170	Plethodon serratus	20	Beaver Bend State Park	Ouachitas	Oklahoma	McCurtain		KM883757	KM883344	KM883560	KM883960	KM884172	KM884383	KM884591
BDT 171	BDT 171	Plethodon serratus	20	Beaver Bend State Park	Ouachitas	Oklahoma	McCurtain		KM883758	KM883345	KM883561	KM883961	KM884173	KM884384	KM884592
BDT 172	BDT 172	Plethodon serratus	20	Beaver Bend State Park	Ouachitas	Oklahoma	McCurtain		KM883759	KM883346	KM883562	KM883962	KM884174	KM884385	KM884593
BDT 173	LSUMZ 96593	Plethodon serratus	20	Beaver Bend State Park	Ouachitas	Oklahoma	McCurtain		KM883760	KM883347	KM883563	KM883963	KM884175	KM884386	KM884594
BDT 174	LSUMZ 96594	Plethodon serratus	20	Beaver Bend State Park	Ouachitas	Oklahoma	McCurtain		KM883761	KM883348	KM883564	KM883964	KM884176	KM884387	KM884595
BDT 175	LSUMZ 96595	Plethodon serratus	20	Beaver Bend State Park	Ouachitas	Oklahoma	McCurtain		KM883762	KM883349	KM883565	KM883965	KM884177	KM884388	KM884596
BDT 176	LSUMZ 96596	Plethodon serratus	20	Beaver Bend State Park	Ouachitas	Oklahoma	McCurtain		-	KM883350	KM883566	KM883966	KM884178	KM884389	KM884597
MVZ 145048	MVZ 145048	Plethodon serratus	20	Beaver Bend State Park	Ouachitas	Oklahoma	McCurtain		KM883788	KM883376	KM883595	KM883997	KM884208	KM884420	KM884628
MVZ 145049	MVZ 145049	Plethodon serratus	20	Beaver Bend State Park	Ouachitas	Oklahoma	McCurtain		KM883789	KM883377	KM883596	KM883998	KM884209	KM884421	KM884629
MVZ 145052	MVZ 145052	Plethodon serratus	20	Beaver Bend State Park	Ouachitas	Oklahoma	McCurtain		KM883790	KM883378	KM883597	KM883999	KM884210	KM884422	KM884630
MVZ 145053	MVZ 145053	Plethodon serratus	20	Beaver Bend State Park	Ouachitas	Oklahoma	McCurtain		KM883791	KM883379	KM883598	KM884000	KM884211	KM884423	KM884631
MVZ 145054	MVZ 145054	Plethodon serratus	20	Beaver Bend State Park	Ouachitas	Oklahoma	McCurtain		KM883792	KM883380	KM883599	KM884001	KM884212	KM884424	KM884632
MVZ 145055	MVZ 145055	Plethodon serratus	20	Beaver Bend State Park	Ouachitas	Oklahoma	McCurtain		KM883793	KM883381	KM883600	KM884002	KM884213	-	KM884633
MVZ 145058	MVZ 145058	Plethodon serratus	20	Beaver Bend State Park	Ouachitas	Oklahoma	McCurtain		KM883794	KM883382	KM883601	KM884003	KM884214	KM884425	KM884634
MVZ 145059	MVZ 145059	Plethodon serratus	20	Beaver Bend State Park	Ouachitas	Oklahoma	McCurtain		KM883795	KM883383	KM883602	KM884004	KM884215	KM884426	KM884635
MVZ 145060	MVZ 145060	Plethodon serratus	20	Beaver Bend State Park	Ouachitas	Oklahoma	McCurtain		KM883796	KM883384	KM883603	KM884005	KM884216	KM884427	KM884636
MVZ 145061	MVZ 145061	Plethodon serratus	20	Beaver Bend State Park	Ouachitas	Oklahoma	McCurtain		KM883797	KM883385	KM883604	KM884006	KM884217	KM884428	KM884637
MVZ 145062	MVZ 145062	Plethodon serratus	20	Beaver Bend State Park	Ouachitas	Oklahoma	McCurtain		KM883798	KM883386	KM883605	KM884007	KM884218	KM884429	KM884638
MVZ 145063	MVZ 145063	Plethodon serratus	20	Beaver Bend State Park	Ouachitas	Oklahoma	McCurtain		-	-	KM883606	-	KM884219	KM884430	KM884639
MVZ 145064	MVZ 145064	Plethodon serratus	20	Beaver Bend State Park	Ouachitas	Oklahoma	McCurtain		KM883799	KM883387	KM883607	KM884008	KM884220	KM884431	KM884640
BDT 178	LSUMZ 96598	Plethodon serratus	21	Ouachita Trail	Ouachitas	Arkansas	Perry		KM883764	KM883352	KM883568	KM883968	KM884180	KM884391	KM884599
OMNH 40317	OMNH 40317	Plethodon serratus	22	Near Mena	Ouachitas	Arkansas	Polk		KM883808	-	KM883615	KM884017	KM884229	KM884439	KM884649
OMNH 40318	OMNH 40318	Plethodon serratus	22	Near Mena	Ouachitas	Arkansas	Polk		KM883809	KM883396	KM883616	KM884018	KM884230	KM884440	KM884650
OMNH 41641	OMNH 41641	Plethodon serratus	22	Near Mena	Ouachitas	Arkansas	Polk		KM883813	KM883400	KM883619	KM884022	KM884234	KM884444	KM884654
OMNH 41642	OMNH 41642	Plethodon serratus	22	Near Mena	Ouachitas	Arkansas	Polk		KM883814	KM883401	KM883620	KM884023	KM884235	KM884445	KM884655
OMNH 41643	OMNH 41643	Plethodon serratus	22	Near Mena	Ouachitas	Arkansas	Polk		KM883815	KM883402	KM883621	KM884024	KM884236	KM884446	KM884656
OMNH 41644	OMNH 41644	Plethodon serratus	22	Near Mena	Ouachitas	Arkansas	Polk		KM883816	KM883403	KM883622	KM884025	KM884237	KM884447	KM884657
OMNH 42910	OMNH 42910	Plethodon serratus	23	DeQueen Lake	Ouachitas	Arkansas	Sevier		-	KM883411	KM883629	KM884033	KM884245	KM884455	KM884665
OMNH 43234	OMNH 43234	Plethodon serratus	24	Whiskey Peak	Ouachitas	Arkansas	Polk		KM883822	KM883412	KM883630	KM884034	KM884246	KM884456	KM884666
FHSM 15535	FHSM 15535	Plethodon serratus	25	Petit Jean Mountain	Ouachitas	Arkansas	Conway		KM883780	KM883368	KM883584	KM883985	KM884197	KM884408	KM884616
FHSM 15547	FHSM 15547	Plethodon serratus	26	Mount Nebo	Ouachitas	Arkansas	Yell		KM883781	KM883369	KM883585	KM883986	KM884198	KM884409	KM884617
FHSM 15548	FHSM 15548	Plethodon serratus	26	Mount Nebo	Ouachitas	Arkansas	Yell		KM883782	KM883370	KM883586	KM883987	KM884199	KM884410	KM884618
FHSM 15549	FHSM 15549	Plethodon serratus	26	Mount Nebo	Ouachitas	Arkansas	Yell		KM883783	KM883371	KM883587	KM883988	KM884200	KM884411	KM884619
MVZ 215256	MVZ 215256	Plethodon serratus	27	Highway 74	Ouachitas	Arkansas	Polk County		KM883801	KM883389	KM883609	KM884010	KM884222	KM884433	KM884642
OMNH 40315	OMNH 40315	Plethodon serratus	28	Black Fork Mountain	Ouachitas	Arkansas	Polk		KM883806	KM883394	KM883614	KM884015	KM884227	KM884437	KM884647
OMNH 40316	OMNH 40316	Plethodon serratus	28	Black Fork Mountain	Ouachitas	Arkansas	Polk		KM883807	KM883395	-	KM884016	KM884228	KM884438	KM884648
OMNH 41646	OMNH 41646	Plethodon serratus	28	Black Fork Mountain	Ouachitas	Arkansas	Polk		KM883817	KM883405	KM883624	KM884027	KM884239	KM884449	KM884659
OMNH 41647	OMNH 41647	Plethodon serratus	28	Black Fork Mountain	Ouachitas	Arkansas	Polk		KM883818	KM883406	KM883625	KM884028	KM884240	KM884450	KM884660
OMNH 42420	OMNH 42420	Plethodon serratus	28	Black Fork Mountain	Ouachitas	Arkansas	Scott		KM883820	KM883409	KM883627	KM884031	KM884243	KM884453	KM884663
OMNH 41638	OMNH 41638	Plethodon serratus	29	Polk Mountain	Ouachitas	Arkansas	Montgomery		KM883810	KM883397	-	KM884019	KM884231	KM884441	KM884651
OMNH 41639	OMNH 41639	Plethodon serratus	29	Polk Mountain	Ouachitas	Arkansas	Montgomery		KM883811	KM883398	KM883617	KM884020	KM884232	KM884442	KM884652
OMNH 41640	OMNH 41640	Plethodon serratus	29	Polk Mountain	Ouachitas	Arkansas	Montgomery		KM883812	KM883399	KM883618	KM884021	KM884233	KM884443	KM884653
OMNH 42418	OMNH 42418	Plethodon serratus	30	Brushy Knob	Ouachitas	Arkansas	Polk		KM883819	KM883407	KM883626	KM884029	KM884241	KM884451	KM884661
OMNH 42419	OMNH 42419	Plethodon serratus	30	Brushy Knob	Ouachitas	Arkansas	Polk		-	KM883408	-	KM884030	KM884242	KM884452	KM884662
BDT 123	LSUMZ 96506	Plethodon serratus	31	Indian Trail	Ozarks	Missouri	Dent		KM883712	KM883297	KM883514	KM883915	KM884125	KM884336	KM884544
BDT 124	LSUMZ 96507	Plethodon serratus	31	Indian Trail	Ozarks	Missouri	Dent		KM883713	KM883298	KM883515	-	KM884126	KM884337	KM884545
BDT 125	LSUMZ 96508	Plethodon serratus	31	Indian Trail	Ozarks	Missouri	Dent		KM883714	KM883299	KM883516	KM883916	KM884127	KM884338	KM884546
BDT 126	LSUMZ 96509	Plethodon serratus	31	Indian Trail	Ozarks	Missouri	Dent		KM883715	KM883300	KM883517	KM883917	KM884128	KM884339	KM884547
BDT 127	BDT 127	Plethodon serratus	31	Indian Trail	Ozarks	Missouri	Dent		KM883716	KM883301	KM883518	KM883918	KM884129	KM884340	KM884548
BDT 128	LSUMZ 96510	Plethodon serratus	31	Indian Trail	Ozarks	Missouri	Dent		KM883717	KM883302	KM883519	KM883919	KM884130	KM884341	KM884549
BDT 129	BDT 129	Plethodon serratus	31	Indian Trail	Ozarks	Missouri	Dent		KM883718	KM883303	KM883520	KM883920	KM884131	KM884342	KM884550
BDT 130	LSUMZ 96511	Plethodon serratus	31	Indian Trail	Ozarks	Missouri	Dent		KM883719	KM883304	KM883521	KM883921	KM884132	KM884343	KM884551
BDT 131	BDT 131	Plethodon serratus	31	Indian Trail	Ozarks	Missouri	Dent		KM883720	KM883305	KM883522	KM883922	KM884133	KM884344	KM884552
BDT 132	BDT 132	Plethodon serratus	31	Indian Trail	Ozarks	Missouri	Dent		KM883721	KM883306	-	KM883923	KM884134	KM884345	KM884553
BDT 133	BDT 133	Plethodon serratus	31	Indian Trail	Ozarks	Missouri	Dent		KM883722	KM883307	KM883523	KM883924	KM884135	KM884346	KM884554
BDT 134	LSUMZ 96513	Plethodon serratus	32	Rocky Creek	Ozarks	Missouri	Shannon		KM883723	KM883308	KM883524	KM883925	KM884136	KM884347	KM884555
BDT 135	LSUMZ 96512	Plethodon serratus	32	Rocky Creek	Ozarks	Missouri	Shannon		KM883724	KM883309	KM883525	KM883926	KM884137	KM884348	KM884556
BDT 136	LSUMZ 96514	Plethodon serratus	32	Rocky Creek	Ozarks	Missouri	Shannon		KM883725	KM883310	KM883526	KM883927	KM884138	KM884349	KM884557
BDT 137	LSUMZ 96515	Plethodon serratus	32	Rocky Creek	Ozarks	Missouri	Shannon		KM883726	KM883311	KM883527	KM883928	KM884139	KM884350	KM884558
BDT 138	LSUMZ 96516	Plethodon serratus	32	Rocky Creek	Ozarks	Missouri	Shannon		KM883727	KM883312	KM883528	KM883929	KM884140	KM884351	KM884559
BDT 139	BDT 139	Plethodon serratus	32	Rocky Creek	Ozarks	Missouri	Shannon		KM883728	KM883313	KM883529	-	KM884141	KM884352	KM884560
BDT 140	BDT 140	Plethodon serratus	32	Rocky Creek	Ozarks	Missouri	Shannon		KM883729	KM883314	KM883530	KM883930	KM884142	KM884353	KM884561
BDT 141	BDT 141	Plethodon serratus	32	Rocky Creek	Ozarks	Missouri	Shannon		KM883730	KM883315	KM883531	KM883931	KM884143	KM884354	KM884562
BDT 142	BDT 142	Plethodon serratus	32	Rocky Creek	Ozarks	Missouri	Shannon		KM883731	KM883316	KM883532	KM883932	KM884144	KM884355	KM884563
BDT 143	BDT 143	Plethodon serratus	32	Rocky Creek	Ozarks	Missouri	Shannon		KM883732	KM883317	KM883533	KM883933	KM884145	KM884356	KM884564
BDT 144	LSUMZ 96501	Plethodon serratus	33	Peck Ranch	Ozarks	Missouri	Carter		KM883733	KM883318	KM883534	KM883934	KM884146	KM884357	KM884565
BDT 145	LSUMZ 96502	Plethodon serratus	33	Peck Ranch	Ozarks	Missouri	Carter		KM883734	KM883319	KM883535	KM883935	KM884147	KM884358	KM884566
BDT 146	LSUMZ 96504	Plethodon serratus	33	Peck Ranch	Ozarks	Missouri	Carter		KM883735	KM883320	KM883536	KM883936	KM884148	KM884359	KM884567
BDT 147	LSUMZ 96505	Plethodon serratus	33	Peck Ranch	Ozarks	Missouri	Carter		KM883736	KM883321	KM883537	KM883937	KM884149	KM884360	KM884568
BDT 148	LSUMZ 96503	Plethodon serratus	33	Peck Ranch	Ozarks	Missouri	Carter		KM883737	KM883322	KM883538	KM883938	KM884150	KM884361	KM884569
BDT 149	BDT 149	Plethodon serratus	33	Peck Ranch	Ozarks	Missouri	Carter		-	KM883323	KM883539	KM883939	KM884151	KM884362	KM884570
BDT 150	BDT 150	Plethodon serratus	33	Peck Ranch	Ozarks	Missouri	Carter		KM883738	KM883324	KM883540	KM883940	KM884152	KM884363	KM884571
BDT 151	BDT 151	Plethodon serratus	33	Peck Ranch	Ozarks	Missouri	Carter		KM883739	KM883325	KM883541	KM883941	KM884153	KM884364	KM884572
BDT 152	BDT 152	Plethodon serratus	33	Peck Ranch	Ozarks	Missouri	Carter		KM883740	KM883326	KM883542	KM883942	KM884154	KM884365	KM884573
BDT 153	BDT 153	Plethodon serratus	33	Peck Ranch	Ozarks	Missouri	Carter		KM883741	KM883327	KM883543	KM883943	KM884155	KM884366	KM884574
LSUMZ 15568	LSUMZ 15568	Plethodon cinereus		West Virginia Road		Virginia	Giles		-	KM883214	KM883419	KM883829	KM884041	KM884253	KM884463
LSUMZ 15569	LSUMZ 15569	Plethodon cinereus		West Virginia Road		Virginia	Giles		-	-	-	KM883830	-	-	KM884464
