# Supplementary material for: Thriving in the Cold: Glacial Expansion and Post-Glacial Contraction of a Temperate Terrestrial Salamander (Plethodon serratus)
Source: PLoS One. 2015 Jul 1;10(7):e0130131. doi: 10.1371/journal.pone.0130131 (PMC4488858; doi:10.1371/journal.pone.0130131)
Supplement: S2 Table — Primer names, reference citations, sequences, and annealing temperatures used in genetic analyses. (XLSX) [file pone.0130131.s006.xlsx]

## Sheet: Sheet1
S2 Table. Primer names, reference citations, sequences, and annealing temperatures used in genetic analyses.
Primer Name	Direction	Reference	Sequence	Annealing Temperature (°C)
Cyt b				52
MVZ15Bol	Forward		5'- GAA CTA ATG RCC CAC ACT WTA CGD AAR A -3'
MVZ16Bol3	Reverse		5'- GAY CGT AAG ATR GCA TAR GCA A -3'
BDNF		Vieites et al. 2007		52
BDNF_DRV_F1	Forward		5'- ACC ATC CTT TTC CTK ACT ATG G -3'
BDNF_DRV_R1	Reverse		5'- CTA TCT TCC CCT TTT AAT GGT C -3'
c3		Rovito 2010		54
c3	Forward		5'- ATG CGT GTG AAT TCC ACA TAA TTG -3'
c4	Reverse		5'- GAA GAA CCC AAC TGA TGA ATA CCT -3'
NCX1		Roelants et al. 2007; Rovito 2010		54
NCX1F	Forward		5'- GAC TGT CTC CAA CTT GAC CTT GAT -3'
NCX1R	Reverse		5'- CTT TGA GGA TTC TGG CCA TGT -3'
POMC		Vieites et al. 2007		54
POMC_DRV_F1	Forward		5'- ATA TGT CAT GAS CCA YTT YCG CTG GAA -3'
POMC_DRV_R1	Reverse		5'- GGC RTT YTT GAA WAG AGT CAT TAG WGG -3'
Rag-1		Wiens et al. 2006		64
RP816F	Forward		5'- AGA ACC TGG AGC GCT ATG AGA TGT GGC G -3'
RP1485R	Reverse		5'- GTG GTG CTT CAG AAC ATC CTC C -3'
SLC8A3		Roelants et al. 2007; Rovito 2010		61
SLC8A3F	Forward		5'- AGC TTT CAA CAT GTT CAT CAT TCT -3'
SLC8A3R	Reverse		5'- ACC ATC CCC TCT GTA AAC TCA TAG -3'
