# Supplementary material for: Thriving in the Cold: Glacial Expansion and Post-Glacial Contraction of a Temperate Terrestrial Salamander (Plethodon serratus)
Source: PLoS One. 2015 Jul 1;10(7):e0130131. doi: 10.1371/journal.pone.0130131 (PMC4488858; doi:10.1371/journal.pone.0130131)
Supplement: S3 Table — (XLS) [file pone.0130131.s007.xls]

## Sheet: loadings.txt
S3 Table. Eigenvalues corresponding to S4 Figure.
Variable	Variable Name	PC1	PC2
Temperature
bio1	Annual mean temperature	0.320814	-0.0702502
bio2	Mean diurnal range	-0.306765	-0.0343088
bio4	Temperature seasonality	-0.311143	-0.00252656
bio5	Max temperature of warmest month	0.317178	-0.0387013
bio6	Min temperature of coldest month	0.320426	-0.0698651
bio7	Temperature annual range	-0.311053	-0.0210046
bio8	Mean temperature of wettest quarter	0.266503	-0.0182356
bio9	Mean temperature of driest quarter	0.285135	-0.113152
bio10	Mean temperature of warmest quarter	0.322302	-0.0374157
bio11	Mean temperature of coldest quarter	0.317493	-0.0952359
Precipitation
bio12	Annual precipitation	-0.0946347	-0.423997
bio13	Precipitation of wettest month	-0.0504429	-0.490154
bio14	Precipitation of driest month	-0.124409	-0.161833
bio15	Precipitation seasonality	0.0816511	-0.252024
bio16	Precipitation of wettest quarter	-0.045784	-0.49341
bio17	Precipitation of driest quarter	-0.115513	-0.253138
bio18	Precipitation of warmest quarter	-0.00663726	-0.382351
